# Supplementary material for: Informing State-Wide Coalition Efforts to Implement and Integrate Nutrition Best Practices in Early Care and Education: Focus Group Insights from Child Care Providers
Source: Int J Environ Res Public Health. 2022 Aug 14;19(16):10025. doi: 10.3390/ijerph191610025 (PMC9408123; doi:10.3390/ijerph191610025)
Supplement: Supplementary file 1 [file ijerph-19-10025-s001.zip]

Archive with 1 entries (1 files):
- ijerph-1820799-supplementary.pdf
